# Supplementary material for: Ralstonia solanacearum elicitor RipX Induces Defense Reaction by Suppressing the Mitochondrial atpA Gene in Host Plant
Source: Int J Mol Sci. 2020 Mar 15;21(6):2000. doi: 10.3390/ijms21062000 (PMC7139787; doi:10.3390/ijms21062000)
Supplement: Supplementary file 1 [file ijms-21-02000-s001.zip]

Archive with 2 entries (2 files):
- Tables S1-S3.docx
- Figures S1-S3.docx
